# Supplementary material for: Hydroxytyrosol-Infused Extra Virgin Olive Oil: A Key to Minimizing Oxidation, Boosting Antioxidant Potential, and Enhancing Physicochemical Stability During Frying
Source: Antioxidants (Basel). 2025 Mar 20;14(3):368. doi: 10.3390/antiox14030368 (PMC11939150; doi:10.3390/antiox14030368)
Supplement: Supplementary file 1 [file antioxidants-14-00368-s001.zip]

Archive with 1 entries (1 files):
- antioxidants-3496684-supplementary.pdf
